# Supplementary material for: Characteristics of T-Cell Receptor Repertoire and Correlation With EGFR Mutations in All Stages of Lung Cancer
Source: Front Oncol. 2021 Mar 11;11:537735. doi: 10.3389/fonc.2021.537735 (PMC7991722; doi:10.3389/fonc.2021.537735)
Supplement: Supplementary file 2 [file Table_1.xlsx]

## Sheet: S1. List of 1021 genes
Supplementary Table S1. List of target regions of the pan-cancer 1021-gene panel.
Coding sequence
ABL1	BRD3	CDKN2B	FAT1	HDAC1	MCL1	NOTCH3	PTEN	SYK
ABL2	BRD4	CHEK1	FBXW7	HDAC4	MDM2	NOTCH4	PTPN11	TMPRSS2
AKT1	BTK	CHEK2	FCGR2A	HGF	MDM4	NRAS	RAF1	TOP1
AKT2	C11orf30	CRKL	FCGR2B	HRAS	MED12	NTRK1	RARA	TP53
AKT3	C1QA	CSF1R	FCGR3A	IDH1	MET	NTRK3	RB1	TSC1
ALK	C1S	CTNNB1	FGFR1	IDH2	MITF	PALB2	RET	TSC2
APC	CBL	DDR1	FGFR2	IGF1R	MLH1	PDGFRA	RHEB	VEGFA
AR	CCND1	DDR2	FGFR3	IL7R	MLH3	PDGFRB	RHOA	VHL
ARAF	CCND2	DNMT3A	FGFR4	INPP4B	MPL	PDK1	RICTOR	XPO1
ATM	CCND3	EGFR	FLCN	IRS2	MS4A1	PIK3CA	RNF43	XRCC1
ATR	CCNE1	EPHA2	FLT1	JAK1	MSH2	PIK3CB	ROCK1
AURKA	CD274	EPHA3	FLT3	JAK2	MSH3	PIK3R1	ROS1
AURKB	CDH1	EPHA5	FLT4	JAK3	MSH6	PIK3R2	RPS6KB1
AXL	CDK13	ERBB2	FOXA1	KDR	MTOR	PMS1	SMARCA4
BAP1	CDK4	ERBB3	FOXL2	KIT	MYC	PMS2	SMARCB1
BCL2	CDK6	ERBB4	GAB2	KRAS	MYD88	PRKAA1	SMO
BRAF	CDK8	ERCC1	GATA3	MAP2K1	NF1	PSMB1	SRC
BRCA1	CDKN1A	ERG	GNA11	MAP2K2	NF2	PSMB5	STAT1
BRCA2	CDKN1B	ESR1	GNAQ	MAPK1	NOTCH1	PTCH1	STAT3
BRD2	CDKN2A	EZH2	GNAS	MAPK3	NOTCH2	PTCH2	STK11
Hot exons
ABCA10	CAPRIN1	DMXL1	GLYR1	LMAN1L	NXF5	RALBP1	STAG2	UNC13A
ABCA8	CARS	DMXL2	GMDS	LMBR1L	OBP2A	RAPGEF2	STAT4	UNC13D
ABCB7	CARS2	DNAH10	GNPTAB	LPCAT4	OBP2B	RARB	STAT6	UNC5D
ABCC8	CASC4	DNAH5	GOLGA4	LPHN3	OCA2	RASEF	STK11IP	USP12
ABCF2	CASP8	DNAH9	GPAT2	LRBA	ODZ3	RBM6	STK31	USP34
ACE	CASP8AP2	DNAJC11	GPATCH2	LRP1B	OR2T4	RBMX	STX3	USP39
ACER2	CASQ2	DNAJC9	GPR114	LRP2	OR4A15	RCC1	SULT1A4	USP45
ACOT11	CATSPER2	DNTTIP1	GPR125	LRP4	OR4C6	REC8	SUPT5H	USP48
ACPP	CBFB	DOCK11	GPR133	LRRC16B	OR5L2	REG1B	SUPT6H	VAV1
ACSL1	CBX4	DOCK3	GPR144	LRRC2	OR6F1	RELN	SYCP2L	VEZF1
ACSM5	CCDC155	DOT1L	GPS2	LRRC7	OSBPL10	RERE	SYNE1	VILL
ACSS3	CCDC159	DPP10	GRIA3	LRRC72	OTOA	RFWD2	SYNE2	VIT
ACTL6B	CCDC17	DPP4	GRIK2	LRRD1	OTOGL	RFX3	SYNJ2	VPS13A
ADAM23	CCT3	DRGX	GUCY1A3	LRRFIP2	OVCH1	RNF215	TAF1B	VPS33B
ADAM33	CCT6B	DUOX1	GUCY2C	LRSAM1	P4HB	RNF219	TAF6	VSIG4
ADAMTS12	CD1E	DYSF	GYLTL1B	LTBP1	PABPC4	RPL22	TARBP1	WAS
ADAMTS16	CD300LF	DZANK1	HAAO	LUC7L2	PACS2	RPL36A	TBC1D1	WASL
ADAMTS19	CD5L	ECHDC1	HAP1	LUZP4	PAEP	RPS5	TBC1D21	WDR44
ADAMTS20	CD9	EDN1	HAUS5	MAEL	PAGE1	RPS6KA1	TBC1D3	WDR52
ADAMTS5	CD97	EEF1A1	HAUS6	MAGI1	PARK2	RPTOR	TBC1D5	WDR62
ADAMTSL1	CD99	EFCAB5	HCN1	MAN2A1	PARP4	RPUSD4	TBL1X	WDR66
ADD2	CDH18	EFCAB6	HDAC6	MAP2	PCK2	RREB1	TBP	WDR72
AGMAT	CDH24	EFCAB7	HEATR7B2	MAP2K4	PCLO	RRP7A	TBX15	WDTC1
AGTPBP1	CDH26	EFHA2	HECTD4	MAP3K1	PCNT	RUNDC3A	TBX22	WLS
AHCTF1	CDK11A	EFNA5	HECW1	MAP4K1	PCNXL2	RUNX1	TBX3	WSCD2
AK5	CDK12	EIF1AX	HECW2	MAPKAPK3	PCSK5	RYR2	TCF20	WWP2
AKR1B10	CDK14	EIF2B5	HID1	MAPRE3	PCYT1A	RYR3	TCF4	XBP1
AKR1C1	CDK18	EIF2C2	HIST1H3B	MAST1	PDCD6	SAFB2	TCP10	XPO4
ALDH1A3	CDK19	EIF3E	HLA-DRB1	MBIP	PDE1C	SAG	TCP11	XPO5
ALDH2	CDS1	EIF3I	HLA-DRB5	MBTPS2	PDE2A	SAGE1	TEK	ZAP70
ALG5	CEACAM20	EIF4ENIF1	HMCN1	MCF2L2	PDE4DIP	SAMD8	TERT	ZBTB8OS
ALX4	CECR2	EIF4H	HMHA1	MCOLN2	PDIA5	SCN10A	TESC	ZC3H13
AMOT	CELA2B	ELAVL3	HNF4A	MDGA2	PDILT	SCN3A	TEX35	ZC3H7B
ANK2	CGN	ELL3	HOMER2	MDN1	PDRG1	SCN7A	TFDP1	ZDHHC11
ANKRD13D	CHD3	EMID2	HPS3	MED23	PEX6	SCN9A	TGDS	ZFC3H1
ANKRD20A4	CHD4	ENPP2	HPS4	MEFV	PGAP1	SDK2	TGM2	ZFR
ANKRD27	CHD6	ENTPD6	HSPA12B	METTL14	PHACTR3	SEC14L4	TGM5	ZMYM4
ANKRD28	CHI3L1	EPB41L2	HSPD1	METTL5	PHF20L1	SEC24B	THBS2	ZNF143
ANKRD30A	CISD3	EPB41L4B	HYDIN	MGAM	PHYH	SEH1L	THEM5	ZNF350
ANKRD30B	CLCN7	EPHB1	IBSP	MICALL1	PI4KB	SELP	THOC1	ZNF385A
ANKRD36B	CLEC16A	EPS8L3	IFT172	MID1	PIP4K2C	SEMA6A	THSD7A	ZNF414
ANO2	CLINT1	ESD	IGSF9	MIER2	PIP5K1C	SEPT12.	THSD7B	ZNF512B
AP1B1	CNGB3	ETNK2	IKBKAP	MLL3	PIWIL1	SERPINA7	TIMD4	ZNF541
AP1G2	CNKSR2	ETV6	IKBKE	MLPH	PKD1L2	SETD1B	TIMM44	ZNF563
AP3B1	CNOT3	EXOC4	IL11RA	MORC1	PKHD1	SETD2	TIMP3	ZNF614
APAF1	CNOT4	EXOC5	IL13RA2	MORN1	PKLR	SF1	TJP3	ZNF687
APLP2	CNTN1	EXOC6	IL1RAPL1	MRPL1	PLAC8	SF3B1	TLE1	ZNF705B
APMAP	CNTN4	EXOC7	IL27RA	MRPL24	PLCB4	SF3B14	TLL1	ZNF705G
APPL2	CNTN5	EXTL3	IMPG1	MRPS18B	PLCZ1	SF3B3	TMC2	ZNF711
AQP12A	CNTNAP3B	EYA4	INHBA	MSI1	PLEC	SGCZ	TMED8	ZNF804B
ARFGAP1	CNTNAP5	F8	INPP5J	MTA2	PLK2	SGIP1	TMEM104	ZSWIM8
ARFRP1	COASY	F9	IQCA1	MTM1	PLOD3	SGK1	TMEM120B
ARHGAP35	COL14A1	FAH	ITFG2	MTR	PLXNA1	SGPL1	TMEM132D
ARHGAP40	COL16A1	FAM114A2	ITGA8	MTTP	POLDIP2	SH2D3A	TMEM145
ARHGEF1	COL19A1	FAM131B	ITGA9	MUC5B	POLE	SH3BGR	TMEM247
ARHGEF7	COL1A1	FAM135B	ITIH1	MUS81	POLR2J	SH3PXD2A	TMEM80
ARNTL	COL25A1	FAM13C	ITLN2	MYB	POLR3B	SHISA4	TMEM87A
ARPC4-TTLL3	COL4A5	FAM157B	ITM2A	MYBPC2	POLR3GL	SI	TMTC4
ASH2L	COL4A6	FAM177B	ITPKB	MYCBP2	POLRMT	SIDT2	TMX3
ASTN1	COL5A1	FAM21A	ITPR1	MYH15	POM121L12	SIK3	TNFAIP6
ASXL2	COL5A2	FAM3A	KCNAB2	MYH2	POTEG	SIM1	TNFSF4
ATAD2B	COL5A3	FAM49A	KCNH6	MYH4	PPA1	SIM2	TNN
ATG9B	COL6A5	FAM49B	KCNQ2	MYH8	PPDPF	SLC13A3	TNNT1
ATP10B	COL6A6	FAM5C	KDM4A	MYH9	PPEF1	SLC17A6	TNR
ATP10D	COL9A1	FAM86B1	KDM6A	MYL5	PPFIBP2	SLC17A8	TNS3
ATP12A	COPA	FAN1	KEAP1	MYL6	PPIL2	SLC25A1	TP53BP1
ATP2C1	COPG1	FANCC	KIAA0195	MYLK2	PPP1R17	SLC25A30	TPCN1
ATP6V0A2	CPA1	FASTK	KIAA0226	MYO3A	PPP4R4	SLC26A3	TPH2
ATP8B2	CPSF3	FATE1	KIAA0319	MYOM1	PQBP1	SLC2A2	TPMT
ATXN2	CPSF6	FBN2	KIAA0922	NACAD	PREB	SLC30A5	TPTE
ATXN7L2	CRTAM	FDCSP	KIAA1191	NARF	PREX2	SLC35B2	TRIM33
BAX	CRTAP	FLNC	KIAA1199	NAT10	PRKACA	SLC35B4	TRIM51
BBS9	CRYBG3	FLOT2	KIAA1211L	NAV3	PRKAG3	SLC38A4	TRIM58
BCAS1	CSMD1	FLT3LG	KIF13A	NBPF1	PRKCD	SLC38A5	TRIML1
BCAS2	CSMD3	FMN2	KIF1B	NBPF10	PRKDC	SLC43A1	TRIO
BCL2L11	CSN3	FMNL3	KIF26B	NCF2	PRKX	SLC45A1	TRIP11
BCR	CSNK1E	FNDC4	KIF5B	NCKAP1	PRRX1	SLC4A10	TRMT112
BLOC1S1	CSPP1	FNIP2	KIFAP3	NCOR1	PRSS1	SLC4A4	TRPC5
BMPR1B	CTCF	FOLH1	KIFC1	NCOR2	PRUNE	SLC5A1	TRUB1
BRF1	CTIF	FOXJ2	KIR2DL3	NEK5	PSG2	SLC6A5	TSGA10
BRSK2	CTNNA2	FRG1	KIR3DL3	NELL1	PSG5	SLC8A1	TSKS
BRWD3	CTSF	FRG2B	KLHL1	NFE2L2	PSIP1	SLCO1B7	TSPAN12
BSG	CYP2A13	FRMD4A	KLHL14	NIPBL	PSMC4	SLCO5A1	TSR2
BTNL3	CYP3A4	FRMPD2	KLK1	NLGN3	PSMC6	SMTN	TTF2
BTRC	CYP4A11	FRMPD4	KMT2B	NLRC3	PSTPIP1	SNTG1	TTN
C12orf5	CYTH4	FSD2	KMT2C	NLRP4	PTBP3	SORCS3	TUBA3C
C19orf38	DCLK2	FSHR	KRT2	NMI	PTCD3	SPAG16	TUBGCP4
C1orf112	DCST1	FUBP1	KRT9	NOP2	PTGES3L-AARSD1	SPATA13	TUBGCP5
C1orf35	DDB1	FUNDC1	KRTAP5-5	NOS1	PTGS2	SPG20	TYK2
C20orf112	DDX24	GAB3	KTN1	NOS2	PTPLAD1	SPINT1	TYRP1
C2orf47	DDX3X	GABRD	L3MBTL1	NRXN1	PTPN13	SPPL2A	U2AF1
C2orf62	DEPDC4	GAD2	LARP1	NRXN2	PTPRA	SPPL3	U2AF2
C7orf53	DGKK	GALNT13	LCN10	NT5C3L	PTPRD	SPRED1	UBASH3A
C9orf114	DHCR24	GALNT14	LCT	NTM	PTPRM	SPTA1	UBE2Q1
C9orf43	DHDDS	GFRAL	LCTL	NUDCD2	PYHIN1	SRRT	UBE4B
CACNA1A	DHX9	GIGYF1	LETM1	NUP205	QRICH2	SSBP3	UCHL3
CACNA1D	DIAPH1	GINS4	LGALS13	NUP210	RAB1B	SSH2	UCK2
CACNA1E	DKC1	GIPR	LILRB3	NUTM1	RAB3GAP2	SSPO	UGT8
CADM2	DLST	GKN2	LILRB4	NWD1	RAB6A	ST18	ULK3
CAMKK1	DMD	GLB1L3	LIPN	NXF1	RAC2	ST6GALNAC1	UMOD
