# Supplementary material for: Characteristics of T-Cell Receptor Repertoire and Correlation With EGFR Mutations in All Stages of Lung Cancer
Source: Front Oncol. 2021 Mar 11;11:537735. doi: 10.3389/fonc.2021.537735 (PMC7991722; doi:10.3389/fonc.2021.537735)
Supplement: Supplementary file 3 [file Table_2.xlsx]

## Sheet: Sheet1
Supplementary Table S2.
Patient study ID	Sex	Age	Smoke history	Histologic subtype	Tumor size(cm)	Number of lymph node metastasisb	Pathological stage	Tissue types	Neoadjuvant therapy	Neoadjuvant therapy	Number of lines	Treatment for III-IV	Chronic obstructive pulmonary disease	Others pulmonary disease	TMB of tissue	TMB of Blood	MSAF(%)	molecular characteristic	Clonality of tissue	richness of tissue	shannonIndex of tissue	OLI	JI	MOI
P001	Female	54.6247	No	Adenous	1.2	No	I	surgery	No	NA	NA	No	No	No	NA	NA	NA	EGFR L858R	0.0674106	936	6.10532	0.37464	0.0319446	0.0371342
P002	Female	52.9507	No	Adenous	1.1	No	I	surgery	No	NA	NA	No	No	No	NA	NA	NA	NA	0.0726772	635	5.27944	0.62482	0.0257118	0.105617
P003	Male	55.2055	Yes	Adenous	2.5	NA	II	surgery	No	NA	NA	No	No	Tuberculous pleurisy	NA	NA	NA	EGFR L858R	0.0699631	1015	5.9998	0.54981	0.0398645	0.0526036
P004	Female	63.7068	NA	Adenous	NA	NA	IV	needle	No	NA	NA	No	No	No	NA	NA	NA	RET	0.324843	2278	5.73498	NA	NA	NA
P005	Male	58.6219	No	Adenous	1	No	I	surgery	No	NA	NA	No	Yes	No	NA	NA	NA	NA	0.119666	380	5.02871	0.28291	0.0123978	0.110339
P006	Male	39.9425	No	Adenous	0.4	No	I	surgery	No	NA	NA	No	No	Tuberculous pleurisy	NA	NA	NA	NA	0.0988699	3774	7.63346	0.23005	0.0268506	0.349577
P007	Male	65.3781	Yes	Adenous	NA	No	IV	needle	No	NA	NA	No	No	No	NA	NA	NA	NA	0.431764	2223	6.66999	NA	NA	NA
P008	Male	66.3836	No	Adenous	4.5	Yes	III	surgery	No	NA	NA	No	No	No	NA	NA	NA	NA	0.238867	598	5.565	0.11817	0.0173333	0.0808958
P009	Female	62.4575	No	Adenous	1	No	I	surgery	No	NA	NA	No	No	No	NA	NA	NA	NA	0.257531	1089	6.30628	0.26795	0.0138675	0.120448
P010	Female	41.8603	No	Squamous	3	Yes	II	surgery	No	NA	NA	No	No	No	3	0	0	ERBB2	0.210903	1213	5.86111	0.18492	0.0113083	0.0704331
P011	Female	63.211	No	Adenous	1.8	Yes	III	surgery	No	NA	NA	No	No	No	6	0	0	EGFR other-mut	0.0991525	311	3.91378	0.85428	0.049634	0.0577468
P012	Female	52.2877	No	Adenous	1	No	I	surgery	No	NA	NA	No	No	No	1	0	0	NA	0.111174	616	5.85022	0.32237	0.00929401	0.0800959
P013	Female	52.2877	No	Adenous	1	No	I	surgery	No	NA	NA	No	No	No	NA	NA	NA	NA	0.121572	515	5.31032	0.32294	0.0119939	0.544898
P014	Female	76.8	NA	Adenous	NA	NA	I	surgery	No	NA	NA	No	Yes	No	34	0	0	EGFR 19del	0.173771	1085	6.20426	0.35141	0.0622282	0.345694
P015	Female	63.3781	NA	Adenous	NA	NA	I	surgery	No	NA	NA	No	No	No	NA	NA	NA	EGFR 19del	0.0947302	1387	6.61718	0.22824	0.0192984	0.341183
P016	Female	63.5397	No	Adenous	1.5	No	I	surgery	No	NA	NA	No	No	No	NA	NA	NA	MET	0.321322	1395	3.09528	0.41865	0.0301034	0.185165
P017	Male	63.6247	Yes	Adenous	2.5	No	I	surgery	No	NA	NA	No	No	No	NA	NA	NA	NA	0.122538	1364	6.34784	0.46698	0.0288462	0.0814218
P018	Male	NA	NA	Adenous	NA	NA	IV	needle	No	NA	NA	No	No	No	NA	NA	NA	EGFR 19del	0.474124	221	4.47808	NA	NA	NA
P019	Male	44.1151	No	Adenous	NA	No	I	surgery	No	NA	NA	No	Yes	No	NA	NA	NA	NA	0.166956	5016	7.3727	0.23466	0.0318163	0.00726412
P020	Male	61.7068	NA	NSCLC	NA	NA	I	surgery	No	NA	NA	No	No	No	NA	NA	NA	ALK	0.129872	516	5.13586	0.17191	0.00869205	0.191052
P021	Male	52.0356	Yes	Adenous	0.6	No	I	surgery	No	NA	NA	No	No	No	NA	NA	NA	NA	0.16018	6667	7.82875	0.37652	0.0456956	0.309169
P022	Female	62.211	No	other	0.7	No	I	surgery	No	NA	NA	No	No	No	NA	NA	NA	EGFR L858R	0.0628571	2728	7.23343	0.15546	0.029447	0.237703
P023	Female	39.6932	No	Adenous	1	No	I	surgery	No	NA	NA	No	No	No	NA	NA	NA	ERBB2	0.125155	1736	6.64295	0.2782	0.0201881	0.55443
P024	Male	51.7836	No	Adenous	1.5	No	I	surgery	No	NA	NA	No	No	No	4	0	0	EGFR L858R	0.12808	1645	6.74689	0.25975	0.0174453	0.110197
P025	Female	61.8795	No	Adenous	1	No	I	surgery	No	NA	NA	No	No	No	4	0	0	EGFR L858R	0.129913	1256	6.1745	0.32045	0.0185615	0.131749
P026	Male	75.0521	NA	Squamous	NA	NA	IV	needle	No	NA	1	chemo	No	No	NA	NA	NA	NA	0.149744	1010	2.48548	NA	NA	NA
P027	Female	39.9507	No	Adenous	1.4	No	I	surgery	No	NA	NA	No	No	No	NA	NA	NA	ALK	0.231612	705	5.83976	0.23018	0.0130829	0.165057
P028	Male	43.5342	No	Adenous	1.8	No	I	surgery	No	NA	NA	No	No	No	NA	NA	NA	EGFR 19del	0.168185	1373	5.55439	0.47607	0.0304008	0.926485
P029	Female	64.0658	NA	Adenous	NA	NA	I	surgery	No	NA	NA	No	No	No	5	1	0.7	EGFR other-mut	0.162453	946	3.64448	0.8264	0.0323433	0.103133
P030	Male	74.8849	NA	other	NA	NA	IV	needle	No	NA	NA	No	No	No	NA	NA	NA	NA	0.934622	1437	5.96236	NA	NA	NA
P031	Female	47.9479	Yes	Adenous	0.7	No	I	surgery	No	NA	NA	No	No	Tuberculous pleurisy	2	0	0	EGFR other-mut	0.366013	329	4.52749	0.32934	0.019628	0.0707531
P032	Male	65.9616	NA	Adenous	NA	NA	IV	needle	No	NA	NA	No	No	No	NA	NA	NA	KRAS	0.192617	209	4.91757	NA	NA	NA
P033	Female	36.6959	No	Adenous	0.6	No	I	surgery	No	NA	NA	No	No	No	1	0	0	NA	0.122901	411	5.45846	0.03561	0.00582032	0.0441506
P034	Male	50.3644	NA	Adenous	NA	NA	IV	needle	No	NA	NA	No	No	No	NA	NA	NA	EGFR L858R	0.09816	4641	6.74884	NA	NA	NA
P035	Male	62.6247	No	Adenous	1.2	No	I	surgery	No	NA	NA	No	No	No	NA	NA	NA	NA	0.0839502	922	5.15886	0.5896	0.0297619	0.185743
P036	Male	70.2137	NA	Adenous	NA	NA	IV	needle	No	NA	NA	No	No	No	NA	NA	NA	NA	0.251173	1109	6.03755	NA	NA	NA
P037	Female	55.3726	No	Adenous	1.1	No	I	surgery	No	NA	NA	No	No	No	NA	NA	NA	NA	0.169634	602	5.63411	0.06514	0.00540865	0.189365
P038	Male	35.2767	No	Adenous	0.6	No	I	surgery	No	NA	NA	No	No	No	NA	NA	NA	NA	0.234313	335	4.66324	0.12073	0.00659589	0.274442
P039	Male	49.2849	No	Adenous	2	No	I	surgery	No	NA	NA	No	No	No	NA	NA	NA	NA	0.0883157	3352	7.17801	0.55379	0.043012	0.307724
P040	Female	47.2822	No	Adenous	NA	NA	IV	needle	No	NA	2	ecotinib/Osimertinib	No	No	NA	NA	NA	EGFR 19del	0.79446	433	4.28057	NA	NA	NA
P041	Female	57.5425	No	Adenous	1	No	I	surgery	No	NA	NA	No	No	No	NA	NA	NA	EGFR L858R	0.115246	3690	7.47976	0.24604	0.0441938	0.244439
P042	Female	67.4658	No	Adenous	1	No	I	surgery	No	NA	NA	No	No	No	NA	NA	NA	NA	0.144622	976	5.55366	0.34336	0.0118901	0.0948405
P043	Female	49.8712	No	Adenous	0.6	NA	I	surgery	No	NA	NA	No	No	No	NA	NA	NA	EGFR other-mut	0.774836	1506	4.47321	0.15907	0.0124478	0.00724647
P044	Female	58.7068	No	Adenous	3	No	I	surgery	No	NA	NA	No	No	No	NA	NA	NA	EGFR 19del	0.384308	2355	6.07525	0.60975	0.0355621	0.156415
P045	Female	39.6082	No	Adenous	NA	Yes	III	surgery	No	NA	NA	No	No	Interstitial pneumonia	NA	NA	NA	EGFR 19del	0.346478	1935	6.795	0.25493	0.0199941	0.150687
P046	Male	66.0438	No	Adenous	1.7	No	I	surgery	No	NA	NA	No	No	No	NA	NA	NA	NA	0.177332	894	5.16497	0.75528	0.0214001	0.232675
P047	Female	68.4603	No	Adenous	1.5	No	I	surgery	No	NA	NA	No	Yes	No	NA	NA	NA	EGFR other-mut	0.189098	962	5.89729	0.4888	0.0194104	0.0639394
P048	Male	46.537	No	NSCLC	0.5	No	I	surgery	No	NA	NA	No	No	No	1	0	0	NA	0.172421	596	5.44983	0.3392	0.0137107	0.777435
P049	Male	63.2959	Yes	Squamous	NA	No	II	surgery	No	NA	NA	No	No	No	11	2	1.3	NA	0.0854206	937	5.78747	0.38562	0.0156507	0.0608236
P050	Male	50.4521	Yes	Squamous	1.5	No	I	surgery	No	NA	NA	No	No	No	NA	NA	NA	NA	0.237038	1617	6.06911	0.34503	0.0250309	0.0654584
P051	Female	68.7123	No	NSCLC	1	No	I	surgery	No	NA	NA	No	No	No	NA	NA	NA	KRAS	0.114616	426	5.47789	0.36293	0.0160772	0.129315
P052	Female	45.611	No	Adenous	1	No	I	surgery	No	NA	NA	No	No	No	NA	NA	NA	NA	0.258289	1210	4.88952	0.6637	0.033698	0.608356
P053	Female	57.1151	No	Adenous	2.2	No	I	surgery	No	NA	NA	No	No	No	NA	NA	NA	EGFR other-mut	0.446881	1634	6.11944	0.43681	0.0397219	0.358707
P054	Female	62.9589	No	Adenous	2	No	I	surgery	No	NA	NA	No	No	No	7	0	0	EGFR 19del	0.205008	1251	5.07756	0.66337	0.027451	0.525658
P055	Male	57.6247	NA	Adenous	NA	NA	IV	needle	No	NA	1	ecotinib	No	No	NA	NA	NA	EGFR L858R	0.0909616	716	6.06232	NA	NA	NA
P056	Female	30.8548	No	Adenous	1.4	No	I	surgery	No	NA	NA	No	No	No	NA	NA	NA	NA	0.127935	1157	6.09884	0.28082	0.0122199	0.615412
P057	Female	44.863	No	Adenous	NA	No	II	surgery	No	NA	NA	No	No	No	1	0	0	ERBB2	0.0833226	382	5.16253	0.21135	0.0148065	0.155598
P058	Female	44.863	No	Adenous	NA	No	I	surgery	No	NA	NA	No	No	No	NA	NA	NA	ERBB2	0.154342	410	5.1135	0.20431	0.0128009	0.209041
P059	Female	47.2849	No	NSCLC	0.5	No	I	surgery	No	NA	NA	No	No	No	NA	NA	NA	NA	0.11482	473	4.95552	0.22044	0.0126355	0.233174
P060	Female	50.7014	No	Adenous	1.2	No	I	surgery	No	NA	NA	No	No	No	NA	NA	NA	NA	0.0916164	3077	6.93213	0.33311	0.0330325	0.35007
P061	Female	78.5534	NA	Adenous	NA	NA	IV	needle	No	NA	NA	No	No	No	NA	NA	NA	EGFR L858R	0.611896	563	4.55516	NA	NA	NA
P062	Male	70.7151	Yes	Squamous	1.8	No	I	surgery	No	NA	NA	No	No	No	NA	NA	NA	NA	0.168617	385	5.11441	0.32154	0.0403706	0.0385812
P063	Female	66.9616	No	Adenous	1	No	I	surgery	No	NA	NA	No	No	No	NA	NA	NA	EGFR L858R	0.122138	1227	6.2711	0.25874	0.0157616	0.0910333
P064	Male	NA	NA	Squamous	NA	NA	IV	needle	No	NA	NA	No	No	No	NA	NA	NA	NA	0.108632	354	5.27546	NA	NA	NA
P065	Male	49.611	NA	Adenous	NA	NA	IV	needle	No	NA	1	chemo	No	No	NA	NA	NA	NA	0.225808	4690	6.93997	NA	NA	NA
P066	Male	60.4301	Yes	Adenous	5	Yes	III	surgery	No	NA	NA	No	No	No	9	6	1.1	NA	0.0988809	2659	7.12682	0.40725	0.0253857	0.0978909
P067	Female	75.9753	No	Adenous	1.8	No	I	surgery	No	NA	NA	No	No	No	NA	NA	NA	NA	0.169814	3026	6.57752	0.723	0.0370269	0.633388
P068	Female	71.263	NA	other	NA	NA	IV	needle	No	NA	1	Osimertinib	No	No	NA	NA	NA	EGFR 19del	0.239107	4463	6.74885	NA	NA	NA
P069	Male	62.2082	NA	other	NA	NA	IV	needle	No	NA	NA	No	No	No	NA	NA	NA	NA	0.131835	1897	5.94417	NA	NA	NA
P070	Male	77.1342	NA	other	NA	Yes	III	surgery	No	NA	NA	No	No	No	12	10	76.9	NA	0.198935	991	5.70638	0.41598	0.0138846	0.488097
P071	Male	66.9397	Yes	Squamous	3	No	I	surgery	No	NA	NA	No	Yes	No	NA	NA	NA	NA	0.0995884	5454	7.53829	0.37377	0.0404575	0.145701
P072	Female	65.5479	NA	Squamous	NA	NA	III	surgery	No	NA	NA	No	No	No	4	4	5.2	NA	0.153454	3120	7.00087	0.37836	0.0345581	0.419993
P073	Female	63.1288	No	Adenous	0.8	No	I	surgery	No	NA	NA	No	No	No	NA	NA	NA	EGFR L858R	0.175145	1029	6.06745	0.26553	0.0176518	0.431361
P074	Female	63.1288	No	Adenous	0.8	No	I	surgery	No	NA	NA	No	No	No	NA	NA	NA	EGFR L858R	0.100193	3544	7.45915	0.28896	0.0392463	0.165429
P075	Female	63.1288	No	Adenous	0.8	No	I	surgery	No	NA	NA	No	No	No	NA	NA	NA	EGFR L858R	0.092332	2818	7.03604	0.30209	0.0348115	0.199464
P076	Female	60.7589	No	Adenous	2.2	Yes	III	surgery	No	NA	NA	No	No	No	NA	NA	NA	MET	0.147366	2342	6.63868	0.536	0.0265874	0.0155741
P077	Female	62	No	Adenous	1.9	Yes	III	surgery	No	NA	NA	No	No	No	NA	NA	NA	EGFR 19del	0.154799	2400	6.96441	0.49382	0.0265945	0.482716
P078	Female	62	No	Adenous	1.9	Yes	III	surgery	No	NA	NA	No	No	No	NA	NA	NA	EGFR 19del	0.117115	1336	6.52249	0.43756	0.0216809	0.452296
P079	Female	31	No	Adenous	0.7	No	I	surgery	No	NA	NA	No	Yes	No	2	0	0	ERBB2	0.193092	1601	6.46032	0.18334	0.0178646	0.599379
P080	Male	73.5534	Yes	Squamous	5.1	Yes	III	surgery	No	NA	NA	No	No	No	NA	NA	NA	NA	0.184065	539	5.56529	0.18555	0.0121614	0.231358
P081	Male	49.9507	Yes	other	NA	NA	IV	needle	No	NA	NA	No	No	No	NA	NA	NA	NA	0.169216	6245	7.16421	NA	NA	NA
P082	Female	79.2219	No	Adenous	NA	NA	IV	needle	No	NA	NA	No	No	No	NA	NA	NA	EGFR 19del	0.106689	788	5.64761	NA	NA	NA
P083	Female	81.474	No	Adenous	1.3	No	I	surgery	No	NA	NA	No	No	Bronchiectasis	NA	NA	NA	NA	0.138573	4705	7.71714	0.36836	0.0282752	0.0942151
P084	Female	26.6877	No	Adenous	0.8	No	I	surgery	No	NA	NA	No	No	No	NA	NA	NA	NA	0.0960455	1072	6.45098	0.10452	0.00856496	0.22719
P085	Male	67.7123	NA	Adenous	NA	NA	IV	needle	No	NA	NA	No	No	No	NA	NA	NA	KRAS	0.171859	2927	5.94832	NA	NA	NA
P086	Male	35	Yes	Adenous	0.7	No	I	surgery	No	NA	NA	No	No	No	NA	NA	NA	KRAS	0.267001	3565	5.78396	0.65043	0.0480322	0.037965
P087	Female	53	No	Adenous	1.2	No	I	surgery	No	NA	NA	No	No	No	NA	NA	NA	NA	0.13212	2686	6.80213	0.52087	0.0415521	0.203274
P088	Male	79	No	Adenous	2	No	I	surgery	No	NA	NA	No	Yes	No	NA	NA	NA	EGFR L858R	0.110882	2264	6.73919	0.24841	0.0422477	0.230563
P089	Female	55	No	Adenous	0.7	No	I	surgery	No	NA	NA	No	No	No	NA	NA	NA	BRAF	0.0805967	1957	6.93231	0.37499	0.0304551	0.124343
P090	Female	59	No	Adenous	2.5	No	I	surgery	No	NA	NA	No	No	No	NA	NA	NA	EGFR L858R	0.0814452	3377	7.42756	0.32027	0.0351881	0.220959
P091	Male	62	No	Adenous	NA	Yes	IV	needle	No	NA	NA	No	No	No	NA	NA	NA	NA	0.157641	12643	9.00069	NA	NA	NA
P092	Female	64	No	Adenous	0.9	No	I	surgery	No	NA	NA	No	No	No	NA	NA	NA	NA	0.233093	1178	5.51052	0.24785	0.00816191	0.122636
P093	Female	58	NA	Adenous	NA	NA	I	surgery	No	NA	NA	No	No	No	1	1	1.5	EGFR other-mut	0.356949	742	5.30143	0.53	0.0215112	0.30872
